# Supplementary material for: Bridging two insect flight modes in evolution, physiology and robophysics
Source: Nature. 2023 Oct 4;622(7984):767–74. doi: 10.1038/s41586-023-06606-3 (PMC10599994; doi:10.1038/s41586-023-06606-3)
Supplement: Supplementary file 6 — Species muscle types with sources. Spreadsheet with muscle type and references. [file 41586_2023_6606_MOESM6_ESM.xlsx]

## Sheet: Sheet1
Phylogeny tip name	Tip species	muscle_type	Order of tip species	Family of tip species	other Intra-order clade of tip species	Source species for muscle type ID	source family, superfamily, infraorder, etc	Reference	Notes
IXODES_S	Ixodes	NI	Chelicerata
Glomeris	Glomeris	NI	Myriapoda
Symphyle	Symphylella	NI	Myriapoda
Cypridin	Cypridininae	NI	Crustaceans
Sarsineb	Sarsinebalia	NI	Crustaceans
Celuca_p	Celuca	NI	Crustaceans
Litopena	Litopenaeus	NI	Crustaceans
DAPHNIA_	Daphnia	NI	Crustaceans
Lepeopht	Lepeophtheirus	NI	Crustaceans
Speleone	Speleonectes	NI	Crustaceans
Acerento	Acerentomon	NI	Protura
Sminthur	Sminthurus	NI	Collembola
Folsomia	Folsomia	NI	Collembola
Pogonogn	Pogonognathellus	NI	Collembola
Anurida_	Anurida	NI	Collembola
Tetrodon	Tetrodontophora	NI	Collembola
Occasjap	Occasjapyx	NI	Diplura	Japygidae
Campodea	Campodea	NI	Diplura
Machilis	Machilis	WL	Archaeognatha	Machilidae				Strausfeld1999
Meinerte	Meinertellus	WL	Archaeognatha	Meinertellidae				Strausfeld1999
Trichole	Tricholepidion	WL	Zygentoma					Strausfeld1999
Atelura_	Atelura	WL	Zygentoma					Strausfeld1999
Thermobi	Thermobia	WL	Zygentoma					Strausfeld1999
Calopter	Calopteryx	Sy	Odonata	Calopterygidae				Dudley2000
Epiophle	Epiophlebia	Sy	Odonata	Epiophlebiidae				Dudley2000
Corduleg	Cordulegaster	Sy	Odonata	Cordulegastridae				Dudley2000
Baetis_p	Baetis	Sy	Ephemeroptera	Baetidae				Dudley2000
Isonychi	Isonychia	Sy	Ephemeroptera	Isonychiidae				Dudley2000
Ephemera	Ephemera	Sy	Ephemeroptera	Ephemeridae				Dudley2000
Euryloph	Eurylophella	Sy	Ephemeroptera	Ephemerellidae				Dudley2000
Zorotypu	Zorotypus	UK	Zoraptera	Zorotypidae				Dudley2000
Apachyus	Apachyus	Sy	Dermapatera	Apachyidae				Dudley2000
Forficul	Forficula	Sy	Dermapatera	Forficulidae				Dudley2000
Leuctra_	Leuctra	Sy	Plecoptera	Leuctridae				Dudley2000
Cosmiope	Cosmioperla	Sy	Plecoptera	Eustheniidae				Dudley2000
Perla_ma	Perla	Sy	Plecoptera	Perlidae				Dudley2000
Ceuthoph	Ceuthophilus	Sy	Orthoptera	Rhaphidophoridae				Dudley2000
Gryllota	Gryllotalpa	Sy	Orthoptera	Gryllotalpidae				Dudley2000
Tetrix_s	Tetrix	Sy	Orthoptera	Tetrigidae				Dudley2000
Stenobot	Stenobothrus	Sy	Orthoptera	Acrididae				Dudley, 2000; Josephson 2000
Prosarth	Prosarthria	Sy	Orthoptera	Proscopiidae				Dudley2000
Tanzanio	Tanzaniophasma	WL	Mantophasmatodea					Dudley2000
Gryllobl	Grylloblatta	WL	Grylloblattodea					Dudley2000
Galloisi	Galloisiana	WL	Grylloblattodea					Dudley2000
Aposthon	Aposthonia	Sy	Embioptera	Oligotomidae				Dudley2000
Haploemb	Haploembia	Sy	Embioptera	Oligotomidae				Dudley2000
Timema_c	Timema	Sy	Phasmatodea	Timematidae				Dudley2000
Aretaon_	Aretaon	Sy	Phasmatodea	Heteropterygidae				Dudley2000
Peruphas	Peruphasma	Sy	Phasmatodea	Pseudophasmatidae				Dudley2000
Metallyt	Metallyticus	Sy	Mantodea	Metallyticidae				Dudley2000
Mantis_r	Mantis	Sy	Mantodea	Mantidae				Dudley2000
Empusa_p	Empusa	Sy	Mantodea	Empusidae				Dudley2000
Blaberus	Blaberus	Sy	Blattodea	Blaberidae				Dudley2000
Periplan	Periplaneta	Sy	Blattodea	Blattidae				Dudley2000
Cryptoce	Cryptocercus	Sy	Blattodea	Cryptocercidae				Dudley2000
Mastoter	Mastotermes	Sy	Isoptera	Mastotermitidae				Dudley2000
ZOOTERMO	Zootermopsis	Sy	Isoptera	Archotermopsidae				Dudley2000
Prorhino	Prorhinotermes	Sy	Isoptera	Rhinotermitidae				Dudley2000
Gynaikot	Gynaikothrips	Asy	Thysanoptera	Phlaeothripidae				Dudley2000
Thrips_p	Thrips	Asy	Thysanoptera	Thripidae				Dudley2000
Franklin	Frankliniella	Asy	Thysanoptera	Thripidae				Dudley2000
Bemisia_	Bemisia	Sy	Hemiptera	Aleyrodidae	Sternorrhyncha	Trialeurodes vaporariorum		Cullen 1974	Same family as tip species
Trialeur	Trialeurodes	Sy	Hemiptera	Aleyrodidae	Sternorrhyncha	Trialeurodes vaporariorum		Cullen 1974	Same family as tip species
Acanthoc	Acanthocasuarina	Asy	Hemiptera	Triozidae, Psylloidea	Sternorrhyncha	Psylla alni		Cullen 1974	Same superfamily (Psylloidea) as tip species
Planococ	Planococcus	Sy	Hemiptera	‎Pseudococcidae	Sternorrhyncha	Eriopeltis festucae		Cullen 1974	Same superfamily (Coccidae) as tip species
Essigell	Essigella	Asy	Hemiptera	Aphididae	Sternorrhyncha	Brevicoryne brassicae		Cullen 1974	Same family as tip species
Aphis_go	Aphis	Asy	Hemiptera	Aphididae	Sternorrhyncha	Macrosiphum rosae		Cullen 1974	Same family as tip species
ACYRTOSI	Acyrthosiphon	Asy	Hemiptera	Aphididae	Sternorrhyncha	Macrosiphum rosae		Cullen 1974	Same family as tip species
Xenophys	Xenophysella	WL	Hemiptera	Peloridiidae	Coleorrhyncha	See supplement		See supplement	See supplement
Nilaparv	Nilaparvata	Asy	Hemiptera	Delphacidae	Fulgoromorpha	See supplement		See supplement	See supplement
Okanagan	Okanagana	Sy	Hemiptera	Cicadidae	Auchenorrhyncha	Proarna celbida		Cullen 1974	Same family as tip species
Cercopis	Cercopis	Sy	Hemiptera	Cercopidae	Auchenorrhyncha	Philaenus spumarius		Cullen 1974	Same superfamily (Cercopoidea) as tip species
Velia_ca	Velia	Asy	Hemiptera	Veliidae	Heteroptera	Gerris lacustris		Cullen 1974	Same superfamily (Gerroidea) as tip species
Ranatra_	Ranatra	Asy	Hemiptera	‎Nepidae	Heteroptera	Lethocerus cordofanus		Cullen 1974	Same superfamily (Nepoidea) as tip species
Notostir	Notostira	Asy	Hemiptera	Miridae	Heteroptera	Leptopterna dolabrata		Cullen 1974	Same family (Miridae) as tip species
Acanthos	Acanthosoma	Asy	Hemiptera	Acanthosomatidae	Heteroptera	Eysarcoris fabricii		Cullen 1974	Same superfamily (Pentatomoidea) as tip species
Ectopsoc	Ectopsocus	Asy	Psocodea	Ectopsocidae	Homilopsocidea	Psocus nebulosus		Cullen 1974	Same suborder (Psocomorpha) as tip species; see supplement
Liposcel	Liposcelis	WL	Psocodea	Liposcelididae	Liposcelididae				See supplement
PEDICULU	Pediculus	WL	Psocodea	Pediculidae	Anoplura				See supplement
Menopon_	Menopon	WL	Psocodea	Menoponidae	Amblycera				See supplement
Tenthred	Tenthredo	Asy	Hymenoptera	Tenthredinidae	Tenthredinoidea (super fam)	Zaschisonyx montana		Daly 1963	Same family as tip species
Orussus_	Orussus	Asy	Hymenoptera	Orussidae	Orussoidea	Bracon hebetor		Daly 1963	Same family as tip species
Cotesia_	Cotesia	Sy	Hymenoptera	Braconidae	Ichneumonoidea	Cephus clavatus		Daly 1963	Same suborder (Symphas) as tip species
Leptopil	Leptopilina	Asy	Hymenoptera	Figitidae	Cynipoidea	Ibalia ensiger		Daly 1963	Same superfamily (Cynipoidea) as tip species
NASONIA_	Nasonia	Asy	Hymenoptera	Pteromalidae	Chalcidoidea	Leptomastix dactylopii		Daly 1963	Same superfamily (Chalcidoidea) as tip species
Chrysis_	Chrysis	Asy	Hymenoptera	Chrysididae	Chrysidoidea	Chrysis densa		Daly 1963	Same genus as tip species
ACROMYRM	Acromyrmex	Asy	Hymenoptera	‎Formicidae	Formicoidea	Paraponera clavata		Daly 1963	Same family as tip species
Harpegna	Harpegnathos	Asy	Hymenoptera	Formicidae	Formicoidea	Camponotus vicinus		Daly 1963	Same family as tip species
Exoneura	Exoneura	Asy	Hymenoptera	Apidae	Apoidea	Xylocopa virginica virginica		Daly 1963	Same family as tip species
APIS_MEL	Apis	Asy	Hymenoptera	Apidae	Apoidea	Apis mellifera		Daly 1963	Same genus as tip species
Bombus_t	Bombus	Asy	Hymenoptera	Apidae	Apoidea	Bombus fraternus		Daly 1963	Same genus as tip species
Inocelli	Inocellia	Sy	Raphidioptera	Inocelliidae				Dudley2000
Xanthost	Xanthostigma	Sy	Raphidioptera	Raphidiidae				Dudley2000
Corydalu	Corydalus	Sy	Megaloptera	Corydalidae				Dudley2000
Sialis_l	Sialis	Sy	Megaloptera	Sialidae				Dudley2000
Conwentz	Conwentzia	Sy	Neuroptera	Coniopterygidae				Dudley2000
Osmylus_	Osmylus	Sy	Neuroptera	Osmylidae				Dudley2000
Euroleon	Euroleon	Sy	Neuroptera	Myrmeleontidae				Dudley2000
Mengenil	Mengenilla	Asy	Strepsiptera	Mengenillidae				Dudley2000
Stylops_	Stylops	Asy	Strepsiptera	Stylopidae				Dudley2000
Aleochar	Aleochara	Asy	Coleoptera	Staphylinidae				Dudley2000
Dendroct	Dendroctonus	Asy	Coleoptera	Curculionidae				Dudley2000
Meloe_vi	Meloe	Asy	Coleoptera	Meloidae				Dudley2000
TRIBOLIU	Tribolium	Asy	Coleoptera	Tenebrionidae				Dudley2000
Lepiceru	Lepicerus	Asy	Coleoptera	Lepiceridae				Dudley2000
Priacma_	Priacma	Asy	Coleoptera	Cupedidae				Dudley2000
Carabus_	Carabus	Asy	Coleoptera	Gyrinidae				Dudley2000
Gyrinus_	Gyrinus	Asy	Coleoptera	Carabidae				Dudley2000
Rhyacoph	Rhyacophila	Sy	Trichoptera	Hydroptilidae				Dudley2000
Platycen	Platycentropus	Sy	Trichoptera	Limnephilidae				Dudley2000
Hydropti	Hydroptila	Sy	Trichoptera	Rhyacophilidae				Dudley2000
Philopot	Philopotamus	Sy	Trichoptera	Philopotamidae				Dudley2000
Micropte	Micropterix	Sy	Lepidoptera	Micropterigidae				Dudley2000
Triodia_	Triodia	Sy	Lepidoptera	Hepialidae				Dudley2000
Nemophor	Nemophora	Sy	Lepidoptera	Adelidae				Dudley2000
Yponomeu	Yponomeuta	Sy	Lepidoptera	Yponomeutidae				Dudley2000
Zygaena_	Zygaena	Sy	Lepidoptera	Zygaenidae				Dudley2000
Parides_	Parides	Sy	Lepidoptera	Papilionidae				Dudley2000
Polyomma	Polyommatus	Sy	Lepidoptera	Lycaenidae				Dudley2000
Manduca_	Manuda	Sy	Lepidoptera	Sphingidae				Dudley2000
BOMBYX_M	Bombyx	Sy	Lepidoptera	Bombycidae				Dudley2000
Ceratoph	Ceratophyllus	WL	Siphonaptera	Ceratophyllidae				Dudley2000
Archaeop	Archaeopsylla	WL	Siphonaptera	Pulicidae				Dudley2000
Ctenocep	Ctenocephalides	WL	Siphonaptera	Pulicidae				Dudley2000
Boreus_h	Boreus	Sy	Mecoptera	Boreidae				Dudley2000
Nannocho	Nannochorista	Sy	Mecoptera	Nannochoristidae				Dudley2000
Bittacus	Bittacus	Sy	Mecoptera	Bittacidae				Dudley2000
Panorpa_	Panorpa	Sy	Mecoptera	Panorpidae				Dudley2000
ANOPHELE	Anopheles	Asy	Diptera	Culicidae				Dudley2000
Aedes_AE	Aedes	Asy	Diptera	Culicidae				Dudley2000
Phleboto	Phlebotomus	Asy	Diptera	Psychodidae				Dudley2000
Tipula_m	Tipula	Asy	Diptera	Tipulidae				Dudley2000
Trichoce	Trichocera	Asy	Diptera	Trichoceridae				Dudley2000
Bibio_ma	Bibio	Asy	Diptera	Bibionidae				Dudley2000
Bombyliu	Bombylius	Asy	Diptera	Bombyliidae				Dudley2000
DROSOPHI	Drosophila	Asy	Diptera	Drosophilidae				Dudley2000
Lipara_l	Lipara	Asy	Diptera	Chloropidae				Dudley2000
Rhagolet	Rhagoletis	Asy	Diptera	Tephritidae				Dudley2000
Glossina	Glossina	Asy	Diptera	Glossinidae				Dudley2000
Sarcopha	Sarcophaga	Asy	Diptera	Sarcophagidae				Dudley2000
Triarthr	Triarthria	Asy	Diptera	Tachinidae				Dudley2000
