# Supplementary material for: Bridging two insect flight modes in evolution, physiology and robophysics
Source: Nature. 2023 Oct 4;622(7984):767–74. doi: 10.1038/s41586-023-06606-3 (PMC10599994; doi:10.1038/s41586-023-06606-3)
Supplement: Supplementary file 7 — Ancestral state probabilities per node. Spreadsheet with ancestral state probabilities associated with each node in the phylogeny. [file 41586_2023_6606_MOESM7_ESM.xlsx]

## Sheet: Sheet1
Ancestral node	Asynchronous	Non Insect	Synchronous	Unknown	Wingless
142	6.97655e-05	0.999721	6.97657e-05	6.97655e-05	6.97659e-05
143	4.24409e-06	0.999983	4.24431e-06	4.24409e-06	4.2445e-06
144	5.97979e-05	0.999761	5.97979e-05	5.97979e-05	5.9798e-05
145	7.50722e-08	1	7.56882e-08	7.50617e-08	7.62124e-08
146	1.20324e-05	0.999952	1.20326e-05	1.20324e-05	1.20327e-05
147	2.1961e-05	0.999912	2.1961e-05	2.1961e-05	2.1961e-05
148	9.31965e-06	0.999963	9.31965e-06	9.31965e-06	9.31965e-06
149	6.5871e-08	1	1.00479e-07	6.52774e-08	1.29933e-07
150	3.82324e-05	0.999847	3.8243e-05	3.82322e-05	3.82521e-05
151	3.93937e-07	0.999991	3.19546e-06	3.45886e-07	5.57977e-06
152	1.20064e-06	0.999904	3.33929e-05	6.48497e-07	6.07909e-05
153	1.13455e-05	0.999944	1.4969e-05	1.12833e-05	1.80529e-05
154	3.9429e-06	0.999984	3.97739e-06	3.94231e-06	4.00674e-06
155	4.09686e-07	0.999998	4.10163e-07	4.09678e-07	4.10569e-07
156	4.58975e-06	0.999982	4.58979e-06	4.58975e-06	4.58982e-06
157	4.6671e-06	0.999981	4.66714e-06	4.6671e-06	4.66716e-06
158	9.33249e-05	0.991043	0.00312217	4.13759e-05	0.00569992
159	6.72295e-05	0.998963	0.000338188	6.25822e-05	0.000568793
160	0.00491082	0.34472	0.229207	0.00106381	0.420099
161	0.000365808	0.00456345	0.00313652	0.000318286	0.991616
162	0.00843596	0.112612	0.45951	0.000699365	0.418742
163	0.000271302	0.00160993	0.00606746	0.00017189	0.991879
164	5.0016e-05	0.000231844	0.000837314	3.65127e-05	0.998844
165	0.0162865	0.0045797	0.961942	6.71095e-05	0.0171247
166	0.00146884	0.000427232	0.996535	2.57285e-05	0.00154342
167	2.7659e-05	1.337e-05	0.999922	7.86202e-06	2.86821e-05
168	5.39792e-06	4.76213e-06	0.99998	4.51705e-06	5.44345e-06
169	2.44984e-05	1.22615e-05	0.99993	7.54457e-06	2.53746e-05
170	1.5152e-06	1.35126e-06	0.999994	1.28806e-06	1.52694e-06
171	1.13328e-06	1.12888e-06	0.999996	1.12719e-06	1.13359e-06
172	0.0307187	0.00185301	0.960384	6.00634e-05	0.00698404
173	0.000656772	4.40922e-05	0.999047	9.94691e-05	0.000153052
174	0.000649492	0.000134899	0.996878	0.00211083	0.000226415
175	1.79856e-05	1.22168e-05	0.999922	3.43676e-05	1.32427e-05
176	7.03842e-06	5.99644e-07	0.999989	1.18161e-06	1.80273e-06
177	3.11063e-06	3.03918e-06	0.999988	3.04564e-06	3.05253e-06
178	3.76959e-06	3.76195e-06	0.999985	3.76264e-06	3.76338e-06
179	1.04587e-07	4.4127e-08	1	4.95916e-08	2.51126e-07
180	8.0875e-07	8.07998e-07	0.999997	8.08066e-07	8.10573e-07
181	6.7976e-06	6.79753e-06	0.999973	6.79753e-06	6.79777e-06
182	2.7035e-06	2.70349e-06	0.999989	2.70349e-06	2.70354e-06
183	2.43105e-06	2.43104e-06	0.99999	2.43104e-06	2.43105e-06
184	3.61517e-07	3.57364e-07	0.99998	3.57739e-07	1.90049e-05
185	2.30308e-05	2.30287e-05	0.997532	2.30289e-05	0.00239902
186	0.000627871	0.00062787	0.0703224	0.00062787	0.927794
187	6.93815e-06	6.93815e-06	0.000183296	6.93815e-06	0.999796
188	1.13949e-06	1.13946e-06	0.99996	1.13946e-06	3.63002e-05
189	3.43985e-06	3.43985e-06	0.999986	3.43985e-06	3.75806e-06
190	2.43268e-06	2.43268e-06	0.999986	2.43268e-06	6.33086e-06
191	1.70009e-06	1.70009e-06	0.999993	1.70009e-06	1.71863e-06
192	1.19298e-06	1.19295e-06	0.999995	1.19296e-06	1.31947e-06
193	1.53909e-06	1.53909e-06	0.999994	1.53909e-06	1.53988e-06
194	3.06815e-07	3.06815e-07	0.999999	3.06815e-07	3.06819e-07
195	4.12983e-07	4.12983e-07	0.999998	4.12983e-07	4.14488e-07
196	2.07891e-07	2.07891e-07	0.999999	2.07891e-07	2.07927e-07
197	7.89456e-08	7.89456e-08	1	7.89456e-08	7.89458e-08
198	2.48803e-08	2.48803e-08	1	2.48803e-08	2.48803e-08
199	2.05467e-07	2.05467e-07	0.999999	2.05467e-07	2.05467e-07
200	0.860185	1.33455e-05	0.139541	5.51906e-06	0.00025527
201	0.970588	1.31454e-05	0.0293641	1.28954e-05	2.15885e-05
202	0.99889	3.04449e-05	0.00101842	3.04365e-05	3.07291e-05
203	0.99998	3.27895e-06	1.03857e-05	3.27889e-06	3.28099e-06
204	0.973842	1.2112e-06	0.0261518	1.20662e-06	3.90622e-06
205	0.968513	2.90067e-05	0.0313987	2.90051e-05	2.98969e-05
206	0.00741257	0.00018839	0.992022	0.00018839	0.000188396
207	0.973563	1.44511e-05	0.0263937	1.44509e-05	1.46119e-05
208	0.970126	0.000113896	0.0295326	0.000113896	0.000114003
209	0.9999	3.02781e-06	9.08486e-05	3.02781e-06	3.02813e-06
210	0.999999	1.57122e-07	5.85443e-07	1.57122e-07	1.57124e-07
211	0.977297	6.84399e-06	0.0225613	6.8435e-06	0.000127933
212	0.957142	0.000199687	0.0367597	0.000199687	0.00569903
213	0.946588	0.000249014	0.0489466	0.000249013	0.0039675
214	0.0501893	0.000453445	0.948255	0.000453445	0.000648874
215	0.9999	1.46037e-06	9.56357e-05	1.46037e-06	1.96597e-06
216	0.999979	3.012e-06	1.14804e-05	3.012e-06	3.05746e-06
217	0.999981	3.30596e-06	9.0042e-06	3.30596e-06	3.33655e-06
218	0.863244	5.26505e-06	0.136469	3.30328e-06	0.00027925
219	0.836125	0.00133312	0.0390579	0.00133258	0.122151
220	0.00839473	0.000108626	0.00048308	0.00010862	0.990905
221	0.000416842	8.81379e-06	2.72528e-05	8.81352e-06	0.999538
222	0.863024	4.33198e-06	0.136884	3.77026e-06	8.36799e-05
223	0.998538	2.73677e-05	0.00137948	2.73621e-05	2.81479e-05
224	0.999978	6.33401e-07	2.01174e-05	6.33347e-07	6.4102e-07
225	0.999991	8.17634e-08	8.41474e-06	8.17624e-08	8.19039e-08
226	0.999502	1.04037e-05	0.000466445	1.04037e-05	1.04038e-05
227	0.999952	2.33939e-06	4.06799e-05	2.33939e-06	2.3394e-06
228	0.999999	3.22828e-07	4.26871e-07	3.22828e-07	3.2283e-07
229	0.999999	1.66296e-07	1.67954e-07	1.66296e-07	1.66296e-07
230	0.999997	6.42897e-07	6.42921e-07	6.42897e-07	6.42897e-07
231	0.999999	2.52719e-07	2.52727e-07	2.52719e-07	2.52719e-07
232	1	1.02005e-07	1.02005e-07	1.02005e-07	1.02005e-07
233	0.808658	2.55719e-06	0.19133	2.54637e-06	7.23164e-06
234	0.807414	2.09208e-05	0.192522	2.09167e-05	2.27099e-05
235	0.00883389	5.58849e-05	0.990998	5.58848e-05	5.59043e-05
236	8.54157e-05	7.21673e-06	0.999893	7.21673e-06	7.21691e-06
237	0.000144809	1.48991e-06	0.999851	1.48991e-06	1.49023e-06
238	1.97116e-05	5.62205e-06	0.999963	5.62205e-06	5.62208e-06
239	5.30234e-06	1.18672e-06	0.999991	1.18672e-06	1.18673e-06
240	3.36104e-06	3.03836e-06	0.999988	3.03836e-06	3.03837e-06
241	0.997653	1.05813e-05	0.00231496	1.05813e-05	1.06027e-05
242	0.999912	9.26314e-06	5.97656e-05	9.26314e-06	9.26361e-06
243	0.999983	1.79095e-07	1.68952e-05	1.79095e-07	1.79251e-07
244	0.999995	1.2282e-06	1.6871e-06	1.2282e-06	1.2282e-06
245	0.999995	1.34671e-06	1.36318e-06	1.34671e-06	1.34671e-06
246	0.999992	1.99669e-06	1.99708e-06	1.99669e-06	1.99669e-06
247	0.999999	1.82769e-07	5.2138e-07	1.82769e-07	1.82772e-07
248	0.999999	3.05871e-07	3.40405e-07	3.05871e-07	3.05872e-07
249	0.999985	3.64414e-06	3.64882e-06	3.64414e-06	3.64414e-06
250	0.723028	2.16781e-05	0.276719	2.16772e-05	0.000209471
251	0.00483998	3.29473e-05	0.99506	3.29473e-05	3.41959e-05
252	1.55377e-05	6.37947e-07	0.999982	6.37947e-07	6.41817e-07
253	3.9086e-06	3.08291e-06	0.999987	3.08291e-06	3.08312e-06
254	4.24998e-06	2.34144e-06	0.999989	2.34144e-06	2.34194e-06
255	0.000224193	3.19195e-06	0.999766	3.19195e-06	3.24935e-06
256	7.24757e-06	9.49666e-07	0.99999	9.49666e-07	9.51302e-07
257	8.60919e-07	7.02069e-07	0.999997	7.02069e-07	7.0211e-07
258	2.80414e-07	2.78955e-07	0.999999	2.78955e-07	2.78956e-07
259	1.12407e-07	1.12385e-07	1	1.12385e-07	1.12385e-07
260	2.68578e-08	2.68577e-08	1	2.68577e-08	2.68577e-08
261	3.01581e-07	3.01581e-07	0.999999	3.01581e-07	3.01581e-07
262	3.18955e-07	3.18955e-07	0.999999	3.18955e-07	3.18955e-07
263	0.725039	5.11855e-05	0.273985	5.1185e-05	0.000873174
264	0.174488	0.0020151	0.683645	0.0020151	0.137837
265	0.00158525	0.000124656	0.00589707	0.000124656	0.992268
266	1.14293e-05	1.68115e-06	4.02069e-05	1.68115e-06	0.999945
267	0.00301481	6.06757e-05	0.994477	6.06757e-05	0.00238704
268	0.000162049	4.67366e-06	0.9997	4.67366e-06	0.000128606
269	5.92365e-06	1.75926e-06	0.999985	1.75926e-06	5.03869e-06
270	0.997777	1.4748e-05	0.00217191	1.4748e-05	2.1221e-05
271	0.999941	6.1303e-06	4.02344e-05	6.1303e-06	6.23263e-06
272	0.999993	8.76083e-08	6.59099e-06	8.76083e-08	1.07123e-07
273	0.999998	4.28017e-07	6.74339e-07	4.28017e-07	4.28756e-07
274	0.99999	2.46908e-06	2.50455e-06	2.46908e-06	2.46918e-06
275	0.999998	3.82185e-07	7.93401e-07	3.82185e-07	3.83419e-07
276	0.999997	7.15312e-07	7.26009e-07	7.15312e-07	7.15344e-07
277	0.999999	2.49611e-07	2.49696e-07	2.49611e-07	2.49611e-07
278	1	9.83688e-08	9.83703e-08	9.83688e-08	9.83688e-08
279	1	1.21824e-07	1.21824e-07	1.21824e-07	1.21824e-07
280	1	1.26033e-07	1.26033e-07	1.26033e-07	1.26033e-07
281	0.999999	1.69558e-07	1.69558e-07	1.69558e-07	1.69558e-07
